# Supplementary material for: Graphene Oxide-Doped CNT Membrane for Dye Adsorption
Source: Nanomaterials (Basel). 2025 May 22;15(11):782. doi: 10.3390/nano15110782 (PMC12157313; doi:10.3390/nano15110782)
Supplement: Supplementary file 1 [file nanomaterials-15-00782-s001.zip]

Archive with 1 entries (1 files):
- nanomaterials-3617353-supplementary.pdf
